# Supplementary material for: Real-World Outcomes of First-Line Cetuximab and Platinum-Based Chemotherapy in Recurrent and/or Metastatic Head and Neck Squamous Cell Carcinoma: A Multicenter Observational Study and Literature Review
Source: Curr Oncol. 2026 Mar 26;33(4):183. doi: 10.3390/curroncol33040183 (PMC13115529; doi:10.3390/curroncol33040183)
Supplement: Supplementary file 1 [file curroncol-33-00183-s001.zip]

Archive with 1 entries (1 files):
- curroncol-4177726-supplementary.pdf
